# Supplementary material for: Generation of Transgenic Sperm Expressing GFP by Lentivirus Transduction of Spermatogonial Stem Cells In Vivo in Cynomolgus Monkeys
Source: Vet Sci. 2023 Feb 1;10(2):104. doi: 10.3390/vetsci10020104 (PMC9966439; doi:10.3390/vetsci10020104)
Supplement: Supplementary file 1 [file vetsci-10-00104-s001.zip]

Archive with 2 entries (2 files):
- Figures S1¿CS8.pdf
- Video S1.mp4
